# Supplementary material for: Biocombinatorial Synthesis of Novel Lipopeptides by COM Domain-Mediated Reprogramming of the Plipastatin NRPS Complex
Source: Front Microbiol. 2016 Nov 17;7:1801. doi: 10.3389/fmicb.2016.01801 (PMC5112269; doi:10.3389/fmicb.2016.01801)
Supplement: Supplementary file 1 [file Presentation1.ZIP]

Archive with 5 entries (4 files):
- supplementary material/
- supplementary material/Linear heptapeptide.pdf
- supplementary material/Linear hexapeptide.pdf
- supplementary material/Linear nonapeptide.pdf
- supplementary material/supplementary material.docx
